# Supplementary material for: The membrane-spanning 4-domains, subfamily A (MS4A) gene cluster contains a common variant associated with Alzheimer's disease
Source: Genome Med. 2011 May 31;3(5):33. doi: 10.1186/gm249 (PMC3219074; doi:10.1186/gm249)
Supplement: Additional file 2 — Table S2 - top 100 results in the meta-analysis including five initial GWAS. Best results obtained in our study. CHR, chromosome; A1, allele 1; A2, allele 2; N, number of studies in the meta-analysis contributing to the overall estimate of the marker; P, P-value from fixed effects model; P(R), P-value from random effects model; OR, pooled odds ratio estimate from fixed effects model; OR(R), pooled odds ratio estimate from random effects model; Q, P-value for Cochrane's Q statistic; I, I2 heterogeneity index. [file gm249-S2.XLS]

## Sheet: Hoja1
	Table S2. Top 100 results in the meta-analysis including 5 initial GWAS
	CHR	SNP	POSITION	A1	A2	N	P	P(Random)	OR	OR(Random)	Q	I	MURCIA	ADNI	GENADA	NIA	TGEN
	19	rs10402271	50021054	G	T	5	4.713E-15	1.817E-5	1.3571	1.3233	0.0355	61.21	1.414	0.9648	1.298	1.564	1.248
	2	rs7561528	127606107	A	G	4	1.126E-7	1.126E-7	1.2591	1.2591	0.6249	0	NaN	1.481	1.293	1.244	1.178
	22	rs3788299	17870853	C	T	5	1.347E-6	1.347E-6	1.5557	1.5557	0.5571	0	1.918	1.409	1.597	1.298	1.939
	22	rs13447284	17885531	T	C	5	1.927E-6	1.927E-6	1.5332	1.5332	0.477	0	1.918	1.409	1.597	1.27	1.939
	11	rs2248407	77615448	A	G	5	2.799E-6	4.708E-5	0.7788	0.7828	0.2987	18.21	0.8213	1.143	0.7377	0.7983	0.6935
	11	rs2450128	77617723	A	G	5	2.799E-6	4.708E-5	0.7788	0.7828	0.2987	18.21	0.8213	1.143	0.7377	0.7983	0.6935
	1	rs944973	10438980	C	G	5	3.353E-6	0.001106	0.6742	0.6516	0.089	50.44	0.3402	0.7213	0.9008	0.648	0.5641
	5	rs4574515	27576551	T	G	5	3.408E-6	3.408E-6	1.1988	1.1988	0.9265	0	1.2	1.254	1.132	1.222	1.239
	5	rs4701271	27617244	A	C	5	3.492E-6	3.492E-6	1.1985	1.1985	0.9442	0	1.173	1.241	1.144	1.221	1.247
	5	rs6878811	27571273	T	G	5	3.698E-6	3.698E-6	1.198	1.198	0.9315	0	1.2	1.241	1.132	1.222	1.239
	5	rs4701558	27575539	T	G	5	3.698E-6	3.698E-6	1.198	1.198	0.9315	0	1.2	1.241	1.132	1.222	1.239
	5	rs7735324	27583639	C	A	5	3.698E-6	3.698E-6	1.198	1.198	0.9315	0	1.2	1.241	1.132	1.222	1.239
	5	rs2329639	27587521	A	G	5	3.698E-6	3.698E-6	1.198	1.198	0.9315	0	1.2	1.241	1.132	1.222	1.239
	5	rs6452395	27589324	A	T	5	3.698E-6	3.698E-6	1.198	1.198	0.9315	0	1.2	1.241	1.132	1.222	1.239
	5	rs10940661	27589342	G	T	5	3.698E-6	3.698E-6	1.198	1.198	0.9315	0	1.2	1.241	1.132	1.222	1.239
	5	rs10940662	27589565	T	G	5	3.698E-6	3.698E-6	1.198	1.198	0.9315	0	1.2	1.241	1.132	1.222	1.239
	5	rs10805520	27589712	G	A	5	3.698E-6	3.698E-6	1.198	1.198	0.9315	0	1.2	1.241	1.132	1.222	1.239
	5	rs10805521	27589831	A	G	5	3.698E-6	3.698E-6	1.198	1.198	0.9315	0	1.2	1.241	1.132	1.222	1.239
	5	rs13182293	27591032	T	A	5	3.698E-6	3.698E-6	1.198	1.198	0.9315	0	1.2	1.241	1.132	1.222	1.239
	5	rs7703012	27592626	T	C	5	3.698E-6	3.698E-6	1.198	1.198	0.9315	0	1.2	1.241	1.132	1.222	1.239
	5	rs10051873	27620067	A	G	5	3.956E-6	3.956E-6	1.1967	1.1967	0.9287	0	1.177	1.241	1.136	1.221	1.247
	4	rs1567396	125684613	A	G	5	4.15E-6	4.418E-4	1.2059	1.1942	0.2141	31.11	1.009	1.01	1.321	1.247	1.231
	11	rs1007837	77618724	C	T	5	4.449E-6	2.072E-4	0.785	0.7914	0.2439	26.64	0.8468	1.135	0.7425	0.7983	0.6888
	2	rs7591905	189598359	C	T	5	4.646E-6	4.646E-6	1.3368	1.3368	0.6166	0	1.482	1.255	1.461	1.149	1.274
	5	rs10073761	27593556	G	A	5	4.653E-6	4.653E-6	1.1948	1.1948	0.9223	0	1.186	1.241	1.129	1.222	1.239
	5	rs10044686	27596044	T	A	5	4.749E-6	4.749E-6	1.1947	1.1947	0.9168	0	1.172	1.241	1.132	1.221	1.247
	5	rs6878836	27601586	A	G	5	4.749E-6	4.749E-6	1.1947	1.1947	0.9168	0	1.172	1.241	1.132	1.221	1.247
	5	rs2329645	27603693	G	T	5	4.749E-6	4.749E-6	1.1947	1.1947	0.9168	0	1.172	1.241	1.132	1.221	1.247
	5	rs13169838	27593876	T	C	5	5.16E-6	5.16E-6	1.1937	1.1937	0.9088	0	1.164	1.241	1.132	1.222	1.248
	11	rs1834550	59716419	C	T	5	5.352E-6	5.352E-6	0.8399	0.8399	0.6026	0	0.8495	0.7651	0.8758	0.8801	0.7548
	11	rs7926344	59718742	A	G	5	5.484E-6	5.484E-6	0.84	0.84	0.6116	0	0.8496	0.7651	0.8758	0.8796	0.7559
	4	rs1509525	125674907	A	G	5	5.713E-6	4.188E-4	1.203	1.1924	0.2263	29.28	1.011	1.008	1.321	1.237	1.23
	4	rs11946186	125676523	T	C	5	5.713E-6	4.188E-4	1.203	1.1924	0.2263	29.28	1.011	1.008	1.321	1.237	1.23
	4	rs7692257	125679794	T	C	5	5.713E-6	4.188E-4	1.203	1.1924	0.2263	29.28	1.011	1.008	1.321	1.237	1.23
	4	rs7698125	125680464	A	C	5	5.713E-6	4.188E-4	1.203	1.1924	0.2263	29.28	1.011	1.008	1.321	1.237	1.23
	4	rs6821572	125682475	G	A	5	5.713E-6	4.188E-4	1.203	1.1924	0.2263	29.28	1.011	1.008	1.321	1.237	1.23
	4	rs7666278	125682983	A	G	5	5.713E-6	4.188E-4	1.203	1.1924	0.2263	29.28	1.011	1.008	1.321	1.237	1.23
	5	rs6870385	27595416	A	C	5	5.759E-6	5.759E-6	1.1926	1.1926	0.9235	0	1.172	1.241	1.132	1.214	1.247
	5	rs10036200	27595983	A	C	5	5.759E-6	5.759E-6	1.1926	1.1926	0.9235	0	1.172	1.241	1.132	1.214	1.247
	4	rs6828748	125683590	T	C	5	5.787E-6	4.76E-4	1.2027	1.1918	0.2201	30.21	1.009	1.008	1.321	1.237	1.231
	4	rs7674724	125685592	T	C	5	5.787E-6	4.76E-4	1.2027	1.1918	0.2201	30.21	1.009	1.008	1.321	1.237	1.231
	4	rs4597845	125688487	A	T	5	5.787E-6	4.76E-4	1.2027	1.1918	0.2201	30.21	1.009	1.008	1.321	1.237	1.231
	4	rs6534446	125689637	C	T	5	5.787E-6	4.76E-4	1.2027	1.1918	0.2201	30.21	1.009	1.008	1.321	1.237	1.231
	11	rs2123314	59722871	T	C	5	5.841E-6	5.841E-6	0.8407	0.8407	0.609	0	0.8538	0.7651	0.8758	0.8796	0.7559
	14	rs4901119	50932276	A	G	4	5.972E-6	0.003998	1.2103	1.2059	0.096	52.72	1.443	0.965	1.141	1.22	NaN
	5	rs10213971	27568508	T	G	5	6.239E-6	6.239E-6	1.1921	1.1921	0.9211	0	1.164	1.241	1.132	1.222	1.239
	11	rs11230180	59718062	T	G	5	6.473E-6	6.473E-6	0.8409	0.8409	0.6	0	0.8496	0.7651	0.8797	0.8796	0.7559
	5	rs17584737	27523785	A	G	5	7.71E-6	7.71E-6	1.1924	1.1924	0.9265	0	1.19	1.194	1.125	1.222	1.239
	11	rs4291702	77678896	T	C	5	7.737E-6	1.138E-4	0.7918	0.7962	0.2936	19.02	0.8468	1.135	0.7606	0.7983	0.7021
	11	rs10793299	77696602	A	T	5	8.277E-6	1.118E-4	0.7893	0.7932	0.2962	18.6	0.8468	1.143	0.7621	0.7983	0.6898
	11	rs2450139	77602192	A	G	5	8.52E-6	8.52E-6	0.7899	0.7899	0.4079	0	0.8213	1.143	0.7377	0.7983	0.7442
	11	rs2511171	77608583	A	G	5	8.52E-6	8.52E-6	0.7899	0.7899	0.4079	0	0.8213	1.143	0.7377	0.7983	0.7442
	11	rs11230183	59722301	T	C	5	8.779E-6	8.779E-6	0.8434	0.8434	0.6846	0	0.8538	0.7651	0.8758	0.8796	0.7671
	3	rs17395135	22742401	G	A	5	8.829E-6	8.829E-6	0.8073	0.8073	0.5812	0	0.6947	1.022	0.8204	0.8131	0.79
	11	rs10897011	59718003	A	G	5	8.838E-6	8.838E-6	0.8429	0.8429	0.6838	0	0.8496	0.7651	0.877	0.8796	0.7671
	1	rs1307497	10434643	T	C	5	8.912E-6	0.00162	0.6953	0.6694	0.0915	50.01	0.3402	0.7076	0.9008	0.7117	0.5641
	11	rs901104	77608147	A	G	5	9.065E-6	1.559E-4	0.7909	0.7953	0.282	20.82	0.8468	1.128	0.7621	0.7983	0.6898
	11	rs2450130	77621105	G	T	5	9.115E-6	2.547E-4	0.7907	0.7969	0.2617	23.94	0.8682	1.135	0.7377	0.7983	0.7075
	3	rs17337351	22840399	C	T	5	9.126E-6	9.126E-6	0.8144	0.8144	0.6765	0	0.7312	1.006	0.8319	0.8166	0.7833
	3	rs11718398	22835615	A	G	5	9.199E-6	9.199E-6	0.8145	0.8145	0.6799	0	0.7328	1.006	0.8319	0.8166	0.7823
	11	rs2511178	77600868	T	C	5	9.275E-6	9.579E-5	0.7903	0.7938	0.308	16.74	0.8468	1.143	0.7621	0.7983	0.6935
	11	rs1485483	77607786	C	T	5	9.275E-6	9.579E-5	0.7903	0.7938	0.308	16.74	0.8468	1.143	0.7621	0.7983	0.6935
	11	rs1017907	77636772	T	A	5	9.442E-6	2.034E-4	0.7912	0.7962	0.2703	22.62	0.8468	1.135	0.7621	0.7983	0.6898
	11	rs2278867	59699685	T	A	5	9.928E-6	9.928E-6	0.8439	0.8439	0.5635	0	0.8553	0.7753	0.89	0.8776	0.7527
	11	rs2450131	77622216	C	A	5	1.01E-5	1.01E-5	0.7915	0.7915	0.4192	0	0.8213	1.143	0.7377	0.7983	0.7512
	11	rs2244508	77626163	A	T	5	1.01E-5	1.01E-5	0.7915	0.7915	0.4192	0	0.8213	1.143	0.7377	0.7983	0.7512
	3	rs2731306	14055190	C	T	4	1.029E-5	1.029E-5	0.7636	0.7636	0.6211	0	NaN	0.803	0.735	0.713	0.8704
	3	rs2731334	14082388	T	C	4	1.029E-5	1.029E-5	0.7636	0.7636	0.6211	0	NaN	0.803	0.735	0.713	0.8704
	3	rs2607741	14122893	C	T	4	1.029E-5	1.029E-5	0.7636	0.7636	0.6211	0	NaN	0.803	0.735	0.713	0.8704
	3	rs17396388	22813760	A	C	5	1.036E-5	1.036E-5	0.8157	0.8157	0.6758	0	0.7328	1.006	0.8319	0.8199	0.7823
	11	rs10838245	5492105	T	G	5	1.048E-5	0.05109	1.2039	1.2417	0	84.46	1.907	1.172	1.259	1.015	1.051
	11	rs11230161	59676807	A	C	5	1.06E-5	1.06E-5	0.8457	0.8457	0.659	0	0.8824	0.7453	0.8883	0.8602	0.7761
	11	rs4938931	59783189	G	T	5	1.135E-5	1.135E-5	0.8454	0.8454	0.5028	0	0.8787	0.8072	0.8925	0.8696	0.7417
	3	rs11707636	22790986	C	T	5	1.135E-5	1.135E-5	0.8113	0.8113	0.458	0	0.6872	1.048	0.8208	0.8197	0.7892
	3	rs11717343	22734352	C	T	4	1.149E-5	1.149E-5	0.8253	0.8253	0.7157	0	NaN	0.8923	0.8628	0.8234	0.7624
	3	rs6805037	22738206	C	A	4	1.149E-5	1.149E-5	0.8253	0.8253	0.7157	0	NaN	0.8923	0.8628	0.8234	0.7624
	11	rs17602572	59704950	G	C	5	1.151E-5	1.151E-5	0.8453	0.8453	0.5667	0	0.8527	0.7723	0.89	0.8819	0.7559
	11	rs2847663	59614612	G	C	5	1.235E-5	1.235E-5	0.8466	0.8466	0.6937	0	0.8792	0.7453	0.8883	0.8606	0.7811
	11	rs7108663	59784718	C	T	5	1.316E-5	1.316E-5	0.8465	0.8465	0.5402	0	0.8787	0.8072	0.8925	0.8696	0.7467
	11	rs4938933	59791005	C	T	5	1.316E-5	1.316E-5	0.8465	0.8465	0.5402	0	0.8787	0.8072	0.8925	0.8696	0.7467
	11	rs7107627	59797872	T	A	5	1.316E-5	1.316E-5	0.8465	0.8465	0.5402	0	0.8787	0.8072	0.8925	0.8696	0.7467
	3	rs11715788	22782083	T	C	5	1.334E-5	1.334E-5	0.8127	0.8127	0.4553	0	0.6872	1.048	0.8208	0.824	0.7892
	11	rs2256464	77594953	A	C	5	1.346E-5	8.397E-5	0.7945	0.7974	0.328	13.52	0.8468	1.128	0.7621	0.7983	0.7056
	11	rs2512522	77603503	C	G	5	1.346E-5	8.397E-5	0.7945	0.7974	0.328	13.52	0.8468	1.128	0.7621	0.7983	0.7056
	11	rs7933202	59693502	C	A	5	1.368E-5	1.368E-5	0.8454	0.8454	0.5467	0	0.8553	0.7737	0.89	0.8839	0.7532
	11	rs1562990	59779663	C	A	5	1.385E-5	1.385E-5	0.8469	0.8469	0.492	0	0.8787	0.8072	0.8925	0.8744	0.7417
	11	rs1125357	59642069	C	A	5	1.404E-5	1.404E-5	0.8472	0.8472	0.7056	0	0.8792	0.7453	0.8883	0.8606	0.7828
	20	rs714235	11538160	A	G	5	1.429E-5	1.429E-5	0.849	0.849	0.9948	0	0.862	0.8676	0.8644	0.8351	0.834
	11	rs11605427	59685248	C	G	5	1.454E-5	1.454E-5	0.8461	0.8461	0.539	0	0.8553	0.7737	0.89	0.8859	0.7532
	11	rs2512550	77621496	T	C	5	1.47E-5	1.069E-4	0.7953	0.7985	0.3201	14.79	0.8468	1.135	0.7621	0.7983	0.7075
	11	rs2510040	77622196	A	T	5	1.47E-5	1.069E-4	0.7953	0.7985	0.3201	14.79	0.8468	1.135	0.7621	0.7983	0.7075
	11	rs2450123	77630419	C	T	5	1.47E-5	1.069E-4	0.7953	0.7985	0.3201	14.79	0.8468	1.135	0.7621	0.7983	0.7075
	11	rs2512546	77634924	C	T	5	1.47E-5	1.069E-4	0.7953	0.7985	0.3201	14.79	0.8468	1.135	0.7621	0.7983	0.7075
	11	rs2511187	77663497	A	T	5	1.47E-5	1.069E-4	0.7953	0.7985	0.3201	14.79	0.8468	1.135	0.7621	0.7983	0.7075
	11	rs10899451	77668870	C	A	5	1.47E-5	1.069E-4	0.7953	0.7985	0.3201	14.79	0.8468	1.135	0.7621	0.7983	0.7075
	11	rs9651769	77673814	C	T	5	1.47E-5	1.069E-4	0.7953	0.7985	0.3201	14.79	0.8468	1.135	0.7621	0.7983	0.7075
	17	rs17494081	36842609	G	T	4	1.486E-5	1.486E-5	0.7318	0.7318	0.7044	0	NaN	0.8591	0.6874	0.7901	0.6648
	11	rs2847666	59616152	G	A	5	1.533E-5	1.533E-5	0.8482	0.8482	0.5959	0	0.8792	0.7453	0.9027	0.8592	0.774
	11	rs10899470	77697700	T	C	5	1.536E-5	1.536E-5	0.7949	0.7949	0.4398	0	0.8213	1.143	0.76	0.7983	0.7359
	2	rs10190732	5382212	T	G	5	1.57E-5	1.57E-5	1.2253	1.2253	0.9806	0	1.166	1.3	1.219	1.223	1.275
