# Supplementary material for: The membrane-spanning 4-domains, subfamily A (MS4A) gene cluster contains a common variant associated with Alzheimer's disease
Source: Genome Med. 2011 May 31;3(5):33. doi: 10.1186/gm249 (PMC3219074; doi:10.1186/gm249)
Supplement: Additional file 4 — Table S4 - MS4A rs1562990 minor allele frequency (MAF), Genotype distribution, effect estimates, and significance in the Spanish series. Table describing the results of MS4A cluster region in the Spanish population. [file gm249-S4.XLS]

## Sheet: Hoja1
	Table S3. GWAS significant results in the Meta-analysis that included the 5 initial GWAS plus aggregated data from Harold et al. and Hu et al.
	CHR	BP	SNP	A1	A2	N	P	P(Random)	OR	OR(Random)	Q	I	Murcia	ADNI	GenADA	NIA	TGEN	Harold et al.	Hu et al.
	2	127611085	rs744373	G	A	4	2.128e-09	2.128e-09	1.1816	1.1816	0.6833	0	NA	1.149	NA	1.284	NA	1.168	1.155
	8	27543709	rs569214	T	G	6	4.113e-08	4.113e-08	0.8814	0.8814	0.9558	0	NA	0.7851	0.852	0.9178	0.8909	0.881	0.887
	11	59616152	rs2847666	G	A	7	2.942e-09	2.942e-09	0.8727	0.8727	0.7048	0	0.8792	0.7453	0.9027	0.8592	0.774	0.891	0.8648
	11	59703828	rs583791	C	T	6	1.868e-09	1.868e-09	0.8743	0.8743	0.7868	0	NA	0.794	0.9036	0.9163	0.7958	0.878	0.8542
	11	59718742	rs7926344	A	G	7	6.557e-10	6.557e-10	0.8669	0.8669	0.7108	0	0.8496	0.7651	0.8758	0.8796	0.7559	0.883	0.8806
	11	59779663	rs1562990	C	A	7	3.01e-10	3.01e-10	0.8713	0.8713	0.6368	0	0.8787	0.8072	0.8925	0.8744	0.7417	0.881	0.8994
	11	85465472	rs536841	C	T	7	2.961e-09	2.961e-09	0.8647	0.8647	0.5689	0	0.9729	1.035	0.851	0.9228	0.7996	0.857	0.8128
	11	85465999	rs541458	C	T	7	4.555e-09	4.555e-09	0.8723	0.8723	0.628	0	0.9682	1.052	0.862	0.9264	0.8141	0.866	0.8188
	11	85497725	rs543293	A	G	7	6.855e-09	6.855e-09	0.8754	0.8754	0.5324	0	0.9898	0.9609	0.8767	0.9629	0.7928	0.862	0.8554
	19	49929652	rs2965101	C	T	4	1.197e-11	1.458e-06	0.8367	0.8235	0.2291	30.53	NA	0.9697	NA	0.7671	NA	0.857	0.7604
	19	50021054	rs10402271	G	T	7	6.318e-45	7.488e-17	1.366	1.3605	0.0922	44.85	1.414	0.9648	1.298	1.564	1.248	1.36	1.442
	19	50043586	rs1871047	G	A	4	5.493e-12	9.846e-07	0.8422	0.8402	0.2663	24.15	NA	1.077	NA	0.8312	NA	0.848	0.7717
	19	50053064	rs440277	A	G	4	4.553e-11	5.063e-06	0.8326	0.8144	0.18	38.66	NA	0.8531	NA	0.7209	NA	0.86	0.8125
	19	50071631	rs11667640	T	C	5	2.376e-08	0.000435	0.7629	0.7512	0.1217	45.08	NA	0.5508	1.012	0.6247	NA	0.774	0.7086
	19	50087106	rs157580	G	A	4	8.15e-89	5.521e-15	0.5944	0.5468	0.0034	78.03	NA	0.4769	NA	0.4791	NA	0.626	0.5644
	19	50093506	rs8106922	G	A	4	5.582e-62	4.131e-14	0.6551	0.6313	0.0321	65.9	NA	0.7672	NA	0.5844	NA	0.679	0.5629
	19	50106291	rs439401	T	C	4	1.794e-48	1.926e-08	0.6674	0.593	0.0002	84.57	NA	0.4797	NA	0.563	NA	0.721	0.5651
